# Supplementary material for: Atlasing white matter and grey matter joint contributions to resting-state networks in the human brain
Source: Commun Biol. 2023 Jul 14;6:726. doi: 10.1038/s42003-023-05107-3 (PMC10349117; doi:10.1038/s42003-023-05107-3)
Supplement: Supplementary file 4 — Supplementary Data 1 [file 42003_2023_5107_MOESM4_ESM.xlsx]

## Sheet: figure5b
voxel_id	WM	Cing	SLF2	SLF3	AF-L	IFOF	ILF	Unc
0	4
1	5
2	4
3	3
4	5
5	6
6	4
7	3
8	5
9	6
10	5
11	4
12	2
13	3
14	6
15	5
16	4
17	3
18	2
19	2
20	3
21	5
22	5
23	6
24	6
25	4
26	4
27	2
28	2
29	3
30	3
31	5
32	5
33	6
34	4
35	4
36	2
37	2
38	2
39	3
40	3
41	6
42	6
43	5
44	4
45	5
46	5
47	6
48	5
49	4
50	3
51	2
52	2
53	4
54	4
55	4
56	4
57	6
58	6
59	6
60	3
61	5
62	6
63	6
64	5
65	3
66	2
67	3
68	3
69	4
70	4
71	4
72	4
73	5
74	5
75	6
76	5
77	5
78	2
79	3
80	3
81	3
82	4
83	4
84	3
85	5
86	5
87	5
88	4
89	5
90	5
91	2
92	3
93	4
94	2
95	3
96	3
97	3
98	5
99	5
100	4
101	5
102	3
103	4
104	3
105	2
106	3
107	3
108	4
109	4
110	5
111	5
112	4
113	1
114	2
115	2
116	5
117	2
118	4
119	4
120	4
121	2
122	2
123	5
124	3
125	4
126	4
127	4
128	4
129	3
130	4
131	5
132	5
133	5
134	4
135	3
136	4
137	4
138	5
139	4
140	4
141	4
142	4
143	4
144	4
145	3
146	4
147	4
148	4
149	4
150	4
151	3
152	3
153	3
154	4
155	3
156	3
157	3
158	4
159	4
160	5
161	4
162	3
163	3
164	4
165	4
166	6
167	5
168	4
169	4
170	4
171	5
172	3
173	4
174	4
175	4
176	3
177	4
178	3
179	5
180	5
181	5
182	5
183	3
184	3
185	3
186	3
187	4
188	4
189	2
190	3
191	3
192	6
193	6
194	7
195	6
196	4
197	3
198	4
199	4
200	4
201	3
202	4
203	5
204	4
205	2
206	3
207	5
208	5
209	5
210	5
211	5
212	6
213	5
214	3
215	2
216	3
217	4
218	4
219	3
220	3
221	5
222	4
223	4
224	3
225	4
226	5
227	5
228	5
229	6
230	5
231	4
232	2
233	3
234	3
235	3
236	3
237	3
238	4
239	4
240	5
241	5
242	6
243	5
244	4
245	3
246	4
247	5
248	5
249	6
250	6
251	4
252	3
253	2
254	2
255	3
256	4
257	3
258	3
259	5
260	5
261	6
262	6
263	5
264	5
265	5
266	5
267	3
268	3
269	5
270	5
271	6
272	6
273	4
274	4
275	2
276	2
277	2
278	3
279	4
280	4
281	5
282	6
283	5
284	6
285	6
286	5
287	4
288	4
289	4
290	3
291	4
292	3
293	5
294	5
295	6
296	5
297	4
298	3
299	3
300	2
301	2
302	4
303	4
304	4
305	5
306	4
307	5
308	6
309	6
310	6
311	5
312	4
313	3
314	3
315	5
316	5
317	5
318	6
319	5
320	5
321	2
322	3
323	2
324	3
325	4
326	4
327	3
328	3
329	2
330	3
331	5
332	5
333	5
334	5
335	5
336	5
337	2
338	3
339	3
340	4
341	4
342	3
343	3
344	3
345	5
346	5
347	5
348	5
349	5
350	5
351	3
352	3
353	3
354	3
355	3
356	3
357	5
358	4
359	3
360	3
361	3
362	4
363	5
364	4
365	5
366	5
367	5
368	3
369	2
370	2
371	3
372	3
373	4
374	5
375	3
376	3
377	4
378	4
379	4
380	3
381	4
382	5
383	4
384	4
385	4
386	3
387	5
388	2
389	2
390	3
391	5
392	3
393	3
394	4
395	3
396	3
397	4
398	4
399	3
400	3
401	4
402	4
403	5
404	4
405	5
406	3
407	5
408	4
409	3
410	4
411	5
412	4
413	3
414	4
415	4
416	3
417	3
418	3
419	4
420	4
421	3
422	4
423	3
424	4
425	4
426	5
427	4
428	4
429	4
430	2
431	2
432	2
433	4
434	4
435	5
436	4
437	4
438	4
439	4
440	4
441	4
442	4
443	4
444	2
445	2
446	2
447	4
448	4
449	3
450	4
451	5
452	5
453	4
454	4
455	4
456	4
457	4
458	4
459	4
460	4
461	2
462	3
463	4
464	4
465	4
466	4
467	4
468	6
469	4
470	4
471	4
472	3
473	4
474	4
475	4
476	4
477	4
478	3
479	3
480	4
481	3
482	4
483	4
484	4
485	4
486	4
487	3
488	3
489	4
490	4
491	4
492	3
493	3
494	3
495	2
496	1
497	4
498	4
499	4
500	4
501	3
502	3
503	3
504	3
505	2
506	3
507	3
508	3
509	4
510	3
511	3
512	2
513	2
514	6
515	5
516	3
517	4
518	4
519	6
520	6
521	5
522	3
523	2
524	3
525	3
526	3
527	5
528	5
529	5
530	4
531	2
532	3
533	3
534	3
535	4
536	5
537	5
538	5
539	5
540	4
541	4
542	4
543	3
544	3
545	4
546	3
547	4
548	3
549	3
550	3
551	4
552	4
553	4
554	4
555	3
556	5
557	4
558	4
559	6
560	4
561	4
562	4
563	3
564	4
565	4
566	3
567	3
568	3
569	6
570	3
571	6
572	4
573	4
574	5
575	3
576	3
577	3
578	2
579	3
580	3
581	4
582	3
583	2
584	2
585	2
586	2
587	2
588	3
589	2
590	1
591	1
592	3
593	6
594	5
595	5
596	5
597	4
598	3
599	3
600	3
601	4
602	4
603	4
604	4
605	4
606	3
607	4
608	3
609	4
610	4
611	3
612	1
613	1
614	1
615	4
616	4
617	6
618	5
619	6
620	5
621	4
622	3
623	4
624	4
625	4
626	4
627	4
628	5
629	4
630	4
631	3
632	4
633	4
634	2
635	3
636	4
637	5
638	5
639	5
640	6
641	6
642	5
643	3
644	2
645	3
646	4
647	4
648	3
649	3
650	5
651	5
652	5
653	4
654	5
655	4
656	2
657	2
658	4
659	5
660	5
661	6
662	6
663	5
664	4
665	2
666	3
667	3
668	3
669	3
670	4
671	4
672	5
673	5
674	6
675	6
676	6
677	5
678	4
679	3
680	2
681	4
682	4
683	5
684	5
685	6
686	6
687	4
688	3
689	2
690	2
691	3
692	4
693	3
694	4
695	4
696	5
697	7
698	6
699	5
700	4
701	5
702	5
703	4
704	4
705	6
706	2
707	2
708	2
709	4
710	5
711	5
712	6
713	6
714	4
715	3
716	3
717	2
718	4
719	4
720	4
721	5
722	5
723	6
724	5
725	6
726	6
727	5
728	4
729	4
730	5
731	4
732	4
733	6
734	3
735	2
736	5
737	5
738	5
739	6
740	5
741	3
742	3
743	3
744	2
745	2
746	4
747	4
748	4
749	4
750	3
751	3
752	3
753	4
754	4
755	1
756	2
757	2
758	3
759	5
760	5
761	5
762	6
763	5
764	4
765	3
766	3
767	3
768	4
769	4
770	3
771	3
772	3
773	3
774	6
775	1
776	3
777	5
778	5
779	6
780	5
781	5
782	4
783	3
784	4
785	3
786	4
787	3
788	3
789	3
790	3
791	4
792	2
793	3
794	3
795	5
796	5
797	6
798	5
799	5
800	3
801	4
802	3
803	3
804	4
805	3
806	5
807	5
808	4
809	3
810	4
811	3
812	3
813	4
814	4
815	3
816	3
817	5
818	5
819	5
820	5
821	4
822	5
823	4
824	3
825	3
826	4
827	4
828	4
829	4
830	4
831	4
832	4
833	4
834	5
835	4
836	3
837	4
838	3
839	5
840	4
841	5
842	4
843	4
844	5
845	6
846	3
847	3
848	3
849	5
850	4
851	3
852	2
853	4
854	3
855	3
856	3
857	3
858	4
859	3
860	3
861	5
862	3
863	3
864	3
865	3
866	4
867	4
868	4
869	5
870	5
871	4
872	3
873	4
874	5
875	4
876	3
877	3
878	4
879	4
880	4
881	4
882	4
883	4
884	3
885	4
886	2
887	3
888	5
889	5
890	4
891	4
892	5
893	4
894	4
895	2
896	4
897	5
898	4
899	4
900	4
901	4
902	3
903	2
904	2
905	4
906	3
907	5
908	4
909	5
910	4
911	6
912	5
913	3
914	5
915	4
916	4
917	4
918	4
919	2
920	2
921	2
922	2
923	3
924	5
925	4
926	5
927	4
928	6
929	4
930	4
931	4
932	4
933	5
934	4
935	4
936	4
937	4
938	4
939	2
940	2
941	3
942	3
943	3
944	5
945	5
946	3
947	4
948	3
949	3
950	4
951	4
952	4
953	4
954	4
955	4
956	4
957	4
958	4
959	4
960	3
961	4
962	5
963	2
964	2
965	3
966	4
967	4
968	3
969	4
970	4
971	3
972	4
973	4
974	4
975	3
976	3
977	3
978	4
979	3
980	3
981	3
982	3
983	3
984	3
985	2
986	3
987	3
988	3
989	5
990	3
991	3
992	5
993	4
994	4
995	4
996	4
997	3
998	2
999	1
1000	2
1001	2
1002	2
1003	1
1004	3
1005	3
1006	3
1007	2
1008	2
1009	2
1010	3
1011	4
1012	4
1013	3
1014	3
1015	3
1016	4
1017	3
1018	3
1019	1
1020	1
1021	2
1022	2
1023	2
1024	4
1025	4
1026	4
1027	3
1028	3
1029	2
1030	3
1031	3
1032	3
1033	3
1034	3
1035	1
1036	3
1037	3
1038	3
1039	3
1040	2
1041	2
1042	3
1043	3
1044	3
1045	3
1046	7
1047	5
1048	5
1049	3
1050	3
1051	8
1052	6
1053	6
1054	8
1055	7
1056	5
1057	5
1058	4
1059	4
1060	4
1061	3
1062	3
1063	6
1064	6
1065	8
1066	7
1067	6
1068	6
1069	5
1070	4
1071	5
1072	4
1073	5
1074	2
1075	4
1076	4
1077	3
1078	3
1079	3
1080	6
1081	6
1082	7
1083	5
1084	5
1085	6
1086	6
1087	6
1088	6
1089	5
1090	3
1091	2
1092	3
1093	4
1094	3
1095	4
1096	4
1097	3
1098	3
1099	3
1100	3
1101	4
1102	4
1103	6
1104	6
1105	5
1106	5
1107	3
1108	6
1109	6
1110	6
1111	4
1112	4
1113	3
1114	3
1115	4
1116	4
1117	5
1118	5
1119	5
1120	3
1121	3
1122	4
1123	4
1124	5
1125	3
1126	3
1127	5
1128	5
1129	5
1130	4
1131	3
1132	2
1133	4
1134	4
1135	4
1136	4
1137	4
1138	3
1139	3
1140	5
1141	4
1142	3
1143	2
1144	3
1145	4
1146	4
1147	3
1148	4
1149	5
1150	5
1151	4
1152	5
1153	5
1154	4
1155	4
1156	4
1157	4
1158	3
1159	3
1160	3
1161	3
1162	4
1163	3
1164	2
1165	3
1166	3
1167	4
1168	6
1169	5
1170	6
1171	5
1172	5
1173	4
1174	3
1175	3
1176	3
1177	3
1178	3
1179	3
1180	4
1181	3
1182	3
1183	2
1184	2
1185	2
1186	3
1187	2
1188	3
1189	3
1190	4
1191	4
1192	1
1193	1
1194	2
1195	2
1196	5
1197	5
1198	6
1199	6
1200	6
1201	5
1202	4
1203	3
1204	3
1205	3
1206	4
1207	4
1208	5
1209	5
1210	4
1211	4
1212	4
1213	3
1214	3
1215	5
1216	3
1217	3
1218	4
1219	5
1220	1
1221	1
1222	3
1223	4
1224	4
1225	6
1226	6
1227	6
1228	5
1229	4
1230	4
1231	3
1232	4
1233	4
1234	4
1235	4
1236	4
1237	5
1238	5
1239	4
1240	3
1241	4
1242	3
1243	4
1244	4
1245	4
1246	1
1247	2
1248	3
1249	4
1250	5
1251	5
1252	5
1253	6
1254	5
1255	4
1256	3
1257	2
1258	3
1259	4
1260	4
1261	3
1262	3
1263	5
1264	5
1265	5
1266	5
1267	5
1268	3
1269	3
1270	4
1271	4
1272	1
1273	1
1274	1
1275	2
1276	3
1277	5
1278	5
1279	5
1280	6
1281	5
1282	4
1283	4
1284	2
1285	3
1286	3
1287	3
1288	3
1289	4
1290	5
1291	6
1292	6
1293	6
1294	6
1295	5
1296	5
1297	4
1298	4
1299	4
1300	4
1301	1
1302	1
1303	2
1304	2
1305	4
1306	5
1307	6
1308	6
1309	5
1310	3
1311	3
1312	2
1313	2
1314	3
1315	4
1316	3
1317	4
1318	6
1319	5
1320	7
1321	6
1322	5
1323	4
1324	5
1325	4
1326	4
1327	6
1328	5
1329	5
1330	5
1331	1
1332	1
1333	2
1334	2
1335	4
1336	5
1337	6
1338	6
1339	4
1340	3
1341	2
1342	2
1343	3
1344	4
1345	4
1346	5
1347	4
1348	4
1349	5
1350	6
1351	4
1352	4
1353	3
1354	4
1355	6
1356	4
1357	3
1358	1
1359	2
1360	2
1361	5
1362	5
1363	6
1364	5
1365	3
1366	3
1367	3
1368	2
1369	4
1370	4
1371	4
1372	3
1373	3
1374	4
1375	4
1376	5
1377	4
1378	3
1379	1
1380	1
1381	2
1382	2
1383	3
1384	5
1385	5
1386	6
1387	6
1388	5
1389	4
1390	3
1391	3
1392	3
1393	4
1394	4
1395	3
1396	3
1397	3
1398	4
1399	5
1400	4
1401	4
1402	1
1403	2
1404	2
1405	4
1406	5
1407	5
1408	6
1409	5
1410	5
1411	3
1412	5
1413	4
1414	3
1415	4
1416	3
1417	3
1418	3
1419	5
1420	4
1421	4
1422	4
1423	4
1424	1
1425	2
1426	2
1427	3
1428	5
1429	5
1430	5
1431	5
1432	5
1433	3
1434	5
1435	4
1436	4
1437	3
1438	3
1439	4
1440	4
1441	4
1442	4
1443	3
1444	4
1445	4
1446	4
1447	4
1448	4
1449	4
1450	4
1451	4
1452	1
1453	2
1454	3
1455	3
1456	3
1457	3
1458	5
1459	4
1460	5
1461	5
1462	4
1463	3
1464	5
1465	4
1466	3
1467	3
1468	5
1469	4
1470	5
1471	4
1472	4
1473	3
1474	3
1475	3
1476	3
1477	4
1478	4
1479	4
1480	3
1481	3
1482	4
1483	2
1484	3
1485	3
1486	3
1487	3
1488	3
1489	5
1490	5
1491	4
1492	4
1493	5
1494	6
1495	4
1496	3
1497	2
1498	5
1499	4
1500	4
1501	3
1502	2
1503	4
1504	3
1505	3
1506	3
1507	3
1508	4
1509	4
1510	5
1511	4
1512	1
1513	3
1514	3
1515	3
1516	3
1517	4
1518	4
1519	4
1520	4
1521	5
1522	6
1523	4
1524	4
1525	5
1526	5
1527	5
1528	3
1529	4
1530	4
1531	4
1532	4
1533	4
1534	4
1535	4
1536	4
1537	3
1538	4
1539	4
1540	4
1541	4
1542	4
1543	5
1544	6
1545	6
1546	4
1547	2
1548	6
1549	5
1550	5
1551	4
1552	4
1553	4
1554	4
1555	4
1556	4
1557	5
1558	5
1559	3
1560	3
1561	4
1562	4
1563	5
1564	4
1565	4
1566	5
1567	5
1568	6
1569	4
1570	4
1571	5
1572	5
1573	4
1574	4
1575	4
1576	4
1577	5
1578	3
1579	2
1580	3
1581	3
1582	5
1583	5
1584	5
1585	4
1586	5
1587	5
1588	2
1589	4
1590	4
1591	5
1592	4
1593	4
1594	4
1595	4
1596	4
1597	4
1598	5
1599	5
1600	5
1601	5
1602	6
1603	4
1604	2
1605	3
1606	3
1607	3
1608	4
1609	4
1610	5
1611	5
1612	5
1613	3
1614	4
1615	4
1616	4
1617	5
1618	4
1619	4
1620	4
1621	4
1622	4
1623	3
1624	4
1625	5
1626	4
1627	4
1628	5
1629	1
1630	2
1631	2
1632	3
1633	4
1634	4
1635	6
1636	4
1637	3
1638	5
1639	4
1640	4
1641	4
1642	4
1643	3
1644	3
1645	2
1646	2
1647	2
1648	2
1649	2
1650	4
1651	3
1652	2
1653	2
1654	2
1655	2
1656	2
1657	3
1658	5
1659	6
1660	2
1661	3
1662	3
1663	3
1664	4
1665	4
1666	3
1667	2
1668	1
1669	2
1670	2
1671	2
1672	1
1673	2
1674	2
1675	2
1676	2
1677	2
1678	3
1679	4
1680	4
1681	4
1682	3
1683	3
1684	3
1685	4
1686	4
1687	3
1688	3
1689	2
1690	2
1691	2
1692	3
1693	3
1694	4
1695	4
1696	3
1697	4
1698	4
1699	4
1700	4
1701	2
1702	2
1703	3
1704	3
1705	3
1706	3
1707	4
1708	4
1709	3
1710	3
1711	3
1712	3
1713	3
1714	3
1715	3
1716	2
1717	3
1718	2
1719	4
1720	2
1721	3
1722	5
1723	3
1724	3
1725	3
1726	3
1727	3
1728	3
1729	3
1730	2
1731	2
1732	1
1733	2
1734	2
1735	3
1736	3
1737	3
1738	3
1739	3
1740	3
1741	3
1742	3
1743	3
1744	2
1745	2
1746	2
1747	4
1748	3
1749	3
1750	3
1751	3
1752	3
1753	3
1754	3
1755	4
1756	3
1757	4
1758	4
1759	2
1760	3
1761	4
1762	5
1763	4
1764	5
1765	5
1766	5
1767	5
1768	5
1769	4
1770	5
1771	3
1772	5
1773	5
1774	5
1775	5
1776	5
1777	8
1778	9
1779	9
1780	8
1781	7
1782	8
1783	7
1784	6
1785	4
1786	4
1787	4
1788	3
1789	4
1790	5
1791	7
1792	8
1793	10
1794	9
1795	8
1796	8
1797	7
1798	6
1799	4
1800	4
1801	4
1802	3
1803	3
1804	3
1805	3
1806	4
1807	7
1808	9
1809	8
1810	8
1811	10
1812	8
1813	7
1814	8
1815	6
1816	6
1817	4
1818	4
1819	5
1820	3
1821	4
1822	4
1823	3
1824	5
1825	5
1826	5
1827	4
1828	3
1829	5
1830	7
1831	8
1832	8
1833	8
1834	8
1835	8
1836	8
1837	6
1838	5
1839	5
1840	5
1841	5
1842	2
1843	3
1844	3
1845	4
1846	5
1847	5
1848	4
1849	4
1850	4
1851	6
1852	4
1853	4
1854	4
1855	4
1856	6
1857	6
1858	6
1859	7
1860	6
1861	6
1862	7
1863	7
1864	6
1865	6
1866	5
1867	4
1868	4
1869	2
1870	3
1871	2
1872	4
1873	4
1874	3
1875	3
1876	3
1877	6
1878	5
1879	5
1880	4
1881	4
1882	4
1883	4
1884	6
1885	6
1886	6
1887	5
1888	5
1889	5
1890	3
1891	6
1892	6
1893	6
1894	5
1895	4
1896	2
1897	4
1898	3
1899	4
1900	4
1901	4
1902	5
1903	4
1904	3
1905	2
1906	2
1907	3
1908	4
1909	4
1910	3
1911	3
1912	5
1913	6
1914	6
1915	6
1916	4
1917	3
1918	5
1919	5
1920	5
1921	5
1922	2
1923	4
1924	4
1925	4
1926	4
1927	4
1928	4
1929	4
1930	3
1931	4
1932	5
1933	2
1934	1
1935	2
1936	4
1937	6
1938	5
1939	4
1940	3
1941	3
1942	5
1943	5
1944	4
1945	5
1946	4
1947	4
1948	4
1949	4
1950	4
1951	3
1952	4
1953	3
1954	4
1955	2
1956	3
1957	2
1958	3
1959	3
1960	3
1961	4
1962	4
1963	5
1964	5
1965	6
1966	5
1967	6
1968	4
1969	4
1970	3
1971	3
1972	3
1973	3
1974	3
1975	4
1976	4
1977	3
1978	3
1979	2
1980	2
1981	2
1982	4
1983	4
1984	4
1985	4
1986	3
1987	2
1988	2
1989	3
1990	3
1991	3
1992	6
1993	5
1994	6
1995	6
1996	6
1997	4
1998	4
[truncated: 223,130+ more rows]

## Sheet: figure6
Patient ID	motorL deficit	motorR deficit	Language decifit	RSN25 / Language comprehension	RSN20 / Language production	RSN09/ SM hand (L)	RSN08 / SM hand (R)	Chronicity	gender	age
24	1	0.0851152	0.846975	6.16613	24.5056	45.5093	23.0949	16	1	48
26	0.0899074	0.0892715	0.199846	2.82916	2.07444	1.30739	1.13262	18	0	39
27	0.0422764	1	0.810054	37.928	55.3132	18.8975	39.7305	15	1	43
29	0.0922956	0.0874577	0.52949	6.16609	6.73558	1.76615	5.58828	11	0	50
30	0.119876	0.110624	0.22513	2.4016	15.0143	26.9149	7.76126	7	1	50
32	0.0847157	0.0925727	0.371486	0.825402	0.437033	0.794059	0.631084	17	0	53
33	0.101033	0.101423	0.243647	16.7497	29.3063	0.88103	4.35916	9	1	56
35	0.179242	0.173529	0.248475	12.681	8.47758	7.15561	19.4728	12	1	59
36	1	0.0419204	0.0748713	5.60809	19.9505	42.8573	17.8584	17	0	27
37	0.0356024	0.0362059	0.12684	0.964912	3.88013	12.2065	4.40841	12	0	49
38	0.328698	0.0943664	0.133267	0.434083	1.06654	19.3951	7.29032	18	1	70
39	0.0519196	1	0.248098	39.4052	37.882	18.2175	41.5027	7	1	56
40	0.140511	0.0564882	0.16271	4.01136	3.83377	14.3315	4.98455	14	0	66
41	0.390332	0.978737	0.355646	14.8518	29.7966	20.6693	28.4224	14	0	63
43	0.103558	0.0847118	0.232568	5.16397	15.8842	34.0188	12.4147	8	0	47
44	1	0.0721249	0.262527	2.23342	7.15638	10.4425	6.92911	10	1	54
45	0.148985	0.198784	0.233026	13.5904	12.5806	1.8123	8.41127	9	1	65
47	0.0750734	0.170552	0.184179	18.3932	13.7295	6.34741	17.8409	14	0	52
48	1	0.0802547	0.180503	4.89738	18.1192	33.3342	14.869	7	1	63
49	0.078621	0.412575	0.331653	3.37976	7.77447	7.62514	8.93357	9	0	69
50	0.0767193	0.0944419	0.194125	2.3696	3.19836	4.30446	3.26143	15	0	58
51	0.115134	0.104187	0.229279	0.20347	0.581259	11.4755	5.15749	12	1	56
53	0.014093	0	0.109564	32.2783	28.8657	16.6717	39.4173	11	0	60
55	0.0311504	0.145414	0.0710694	3.39231	5.51079	10.841	19.7426	16	0	19
56	0.713121	0.0394232	0.247861	4.09484	16.9244	39.1597	17.5421	10	0	52
58	0.11247	0.10355	0.198722	2.80898	2.29639	21.6134	9.92452	10	0	53
60	0.17717	0.186354	0.222332	3.7177	7.47818	3.94861	8.0192	10	1	56
62	0.097647	0.108638	0.551541	25.145	19.432	1.72	4.67014	14	0	64
63	0.149432	0.166455	0.547414	25.5372	34.4488	9.05998	26.1244	12	1	45
64	0.0474694	0.102763	0.163226	9.84643	28.3493	13.066	14.7967	9	0	55
65	0.546729	0.1236	0.287367	1.64461	5.30591	10.5311	8.65946	8	0	50
67	0.0908755	0.184145	0.042101	5.93876	3.64113	11.3935	21.7377	11	0	54
68	0.287459	0.227857	0.670626	35.8244	54.2608	20.1309	38.4499	14	1	57
69	0.132949	0.128927	0.293993	1.21953	6.54509	14.6779	9.9746	9	0	60
71	0.190671	0.145017	0.23452	0.316202	0.987013	3.11141	1.86334	12	1	64
72	1	0.164079	0.330772	2.73515	6.30003	59.7185	27.1277	16	1	63
73	0.0311509	0.058013	0.185453	1.08821	1.30857	1.07573	0.273828	11	1	43
74	0	0.0021633	0.0325477	0.474153	0.39247	0.344995	0.0188919	13	0	47
75	0.0608191	0.0613127	0.157602	9.66234	6.5785	8.35292	17.8433	6	1	38
76	1	0.106953	0.594183	4.66333	18.6462	44.8255	19.6268	9	0	59
77	0.0442061	0.997669	0.383379	3.53913	7.02264	4.04586	7.77682	14	0	57
78	0.0534024	0.0695263	0.312998	12.7523	32.4474	2.09545	5.11579	14	0	62
79	0.106548	0.179597	0.186772	1.13011	1.71942	4.20422	10.5936	8	0	57
80	0.0456891	0.0516259	0.284582	0.684254	0.838492	1.02361	1.14755	7	0	37
81	0.173775	0.0249426	0.180259	0.932491	0.770226	9.03637	2.9716	8	0	57
82	0.222277	0.169293	0	1.28763	5.12088	30.9001	9.55383	12	1	61
83	0.0430185	0.0458607	0.206041	5.59653	6.04631	0.0702097	0.382368	11	0	60
84	0.0311511	0.0361221	0.129788	0.976471	1.09001	0.633778	0.0984083	14	1	51
85	0.118995	0.1268	0.328751	8.80962	4.54582	0.819322	3.72405	12	1	72
87	0.209453	0.180178	0.223478	5.09379	14.2354	22.4842	6.86455	9	0	57
88	0.202035	0.323647	0.782679	13.2835	13.7195	20.5656	32.8374	12	1	54
90	0.285073	0.0622016	0.318993	1.16589	2.76262	8.36122	3.60389	12	0	52
92	0.152856	0.203564	0.162517	4.26172	6.44992	16.781	26.7203	10	0	66
93	0.0489533	1	0.160167	18.608	33.6054	12.7415	23.5464	9	0	60
95	0.0578529	1	0.475805	36.6059	54.3648	21.3919	39.2515	11	1	28
97	0.0356018	0.0446908	0.0551542	6.98845	3.88015	12.5199	27.5382	6	0	44
98	0.432317	0.0580129	0.211689	1.71641	4.94286	7.68299	3.70607	23	0	58
99	0.0637867	1	0.746898	39.3281	50.3377	20.4523	44.9065	6	1	54
100	0.00815938	0.0101281	0.353041	38.5778	27.7561	11.7546	36.1093	11	0	42
101	0.144536	0.149559	0.281539	1.82021	1.18212	1.30958	1.2799	9	0	58
102	0.0281862	0.33276	0.402219	1.09303	4.79367	0.851613	0.896555	13	1	38
103	0.0333775	1	0.469106	42.1734	55.2217	24.104	48.5798	7	0	53
104	0.0912287	0.137075	0.159569	10.9452	9.99913	4.16095	14.9236	12	1	68
105	0.00964263	0.0102099	0.181021	21.1722	30.2777	0.911591	4.64827	18	1	22
106	0.191421	0.290113	0.193419	8.74635	12.8617	14.5501	24.318	14	1	62
107	0.101937	0.0609446	0.370197	4.14398	10.8234	33.2988	22.5358	12	0	59
108	0.0385683	0.0725779	0.77338	39.1189	25.9663	2.12503	10.7258	22	1	70
109	0.010384	0.0165627	0.00754513	7.88717	4.17383	24.6971	5.57714	20	1	40
110	1	0.157522	0.471404	9.37181	19.7318	61.8182	29.2882	20	1	83
111	1	0.03532	0.285677	3.80085	7.02965	46.039	23.4261	16	0	56
112	0.0200267	1	0.310835	14.0476	20.0683	12.4888	26.5376	15	0	64
114	0.437683	0.0767584	0.241322	5.59937	3.93475	10.9258	3.52138	6	1	53
115	0.0964216	0.373117	0.907392	34.3684	20.8953	7.54392	29.8128	10	0	58
116	0.257009	0.162783	0.181623	2.56128	2.00385	20.1455	6.5356	14	1	54
117	0.239361	0.480737	0.408545	42.2223	38.6775	23.1444	47.4119	17	1	79
118	0.0207684	0.03392	0.0464723	4.61303	5.65345	4.33604	4.20633	16	0	56
119	0.0541443	0.0580132	0.450888	33.4405	20.7456	2.35461	10.3903	12	1	61
120	0.295006	0.23648	0.317233	15.1328	13.2742	1.407	3.45776	17	0	77
122	0.0351577	0.0467	0.56009	35.3188	35.1764	4.70635	24.5251	14	0	64
123	0.0557761	0.0596385	0.251897	0.505136	3.89997	10.9482	4.34457	16	1	50
124	0.0556284	0.0820289	0.134566	2.17503	2.73446	0.0457417	0.213574	7	0	41
125	0.00519097	0.00787906	0.204093	0.749105	3.60281	7.40632	4.23534	17	0	34
126	0.0281853	0.0175171	0.10001	3.57191	7.939	32.9933	17.5666	15	0	44
128	0.0989705	0.632117	1	59.6607	51.4895	28.5712	62.5412	15	0	54
129	1	0.0653383	0.391734	8.86985	26.2292	63.4468	29.6704	29	1	51
133	0.0648014	0.0490793	0.274282	2.15459	7.01649	33.2066	6.65116	12	0	62
135	0.0722688	1	0.595054	29.4427	47.046	20.1609	38.4047	10	1	59
136	0.0637859	0.0516598	0.208989	3.48978	1.44363	1.04864	5.25985	13	0	49
138	0.0726867	0.0742706	0.145282	5.3399	19.5461	29.9388	13.1731	11	1	40
140	1	0.0588997	0.22029	8.03636	24.5258	46.3394	20.4142	22	1	40
142	0.0158733	0.143135	0.194901	4.06269	10.4243	5.25056	12.7113	15	0	30
143	1	0.0531861	0.224276	2.63469	12.1546	31.5737	15.4824	12	1	62
144	0.0318928	0.363847	0.617846	19.5741	20.9958	10.4917	21.0454	11	1	43
145	0.0660105	0.0703298	0.222491	0.758427	2.27757	18.3101	4.14171	27	0	40
150	0.273496	1	0.778185	32.4328	49.6662	22.0202	41.8256	17	1	58
151	0.0534031	0.128561	0.961482	28.8522	40.0051	14.0379	35.9908	13	0	50
152	0.0652694	1	0.82833	39.2778	27.0484	19.2972	46.8521	18	1	70
154	0.0741704	0.0718566	0.273952	0.283669	0.447942	17.7624	4.07759	20	1	39
155	0.0410907	0.0411997	0.255299	0.968913	1.13594	1.54151	2.3356	9	0	57
157	0.194812	0.3931	0.507216	23.9854	26.3312	18.7624	38.9354	21	1	62
158	1	0.0514113	0.301636	8.72025	15.1696	57.4745	27.5779	28	1	64
160	1	0.0474716	0.406783	6.69174	9.94186	49.1667	22.1262	16	1	63
161	1	0.0370944	0.315714	8.70381	24.7733	38.9687	20.6388	10	0	51
162	1	0.0736333	0.310905	5.74371	4.55231	47.9406	17.4095	7	0	52
163	0.0103847	0.0142338	0.355609	5.56653	3.57835	3.19631	3.76283	10	1	45
164	0.0274422	0.0320159	0.231044	3.62643	12.9765	14.9865	2.09153	13	1	47
165	0.0697195	0.077571	0.155078	0.563739	0.613532	0.326159	0.0322698	9	0	52
166	0.0593369	0.0580967	0.541543	1.77245	2.12741	2.99705	0.612525	22	0	60
167	0.305713	0.227796	0.251473	5.38138	8.81261	33.7072	9.98944	10	0	39
168	0.0407942	0.0499669	0.257269	1.28679	1.70009	10.6788	13.1296	10	0	50
169	0.129541	0.175471	0.350404	15.497	26.4978	2.42929	8.39629	18	0	65
170	1	0.105531	0.403399	6.08617	9.47178	42.4392	19.208	25	0	57
171	0.0997124	0.0532675	0.218051	3.11172	3.22595	1.70138	2.1168	14	0	50
172	1	0.0539063	0.240113	4.78697	10.3303	40.34	15.9133	15	1	39
173	0.317586	0.0789134	0.302027	3.48284	9.58804	27.7557	16.5297	12	1	52
174	1	0.100099	0.220533	12.3917	25.4238	49.6156	23.5214	26	1	43
175	0.066011	0.0695257	0.169588	0.487326	0.742586	0.623589	0.589073	13	0	51
178	0.0140921	0.977759	0.175016	27.0314	33.694	19.297	37.5607	12	1	40
179	1	0.108479	0.283825	2.69644	6.43856	16.1091	5.48332	9	0	54
180	0.329027	0.291762	0.367515	28.3925	45.4178	22.08	43.6196	21	1	50
182	0.171238	0.185126	0.383286	3.97064	7.4721	0.593498	1.37417	13	1	52
183	0.169458	0.288321	0.312413	13.6809	7.07194	8.27964	28.3801	18	0	49
186	0.256437	1	0.147067	1.973	5.58166	5.76114	7.66805	16	0	60
187	0.180879	0.17708	0.138223	6.03513	5.02476	37.1843	20.6725	19	1	70
188	0.224723	0.0346796	0.206383	7.27548	18.3989	36.6236	22.1497	16	0	53
190	0.0627469	0.0717732	0.292605	33.8731	23.9963	1.82614	6.34671	25	1	69
192	0.125994	0.177867	0.992455	46.9492	29.5729	5.27227	22.6463	17	0	59
193	0.0566658	0.111571	0.113917	3.27786	6.98174	3.78886	7.21772	10	1	53
194	0.528031	1	0.913815	48.9826	62.0875	27.5167	57.7544	18	0	55
195	1	0.169137	0.192861	7.78065	22.3606	57.9457	25.5547	14	1	51
196	0.0385687	0.175692	0.126419	2.49074	1.1799	2.57802	10.4455	14	0	50
